# Supplementary material for: An l-2-hydroxyglutarate biosensor based on specific transcriptional regulator LhgR
Source: Nat Commun. 2021 Jun 15;12:3619. doi: 10.1038/s41467-021-23723-7 (PMC8206213; doi:10.1038/s41467-021-23723-7)
Supplement: Supplementary file 2 — Supplementary Data 1 [file 41467_2021_23723_MOESM2_ESM.xls]

## Sheet: Sheet1
	Supplementary Data 1. Strains and plasmids used in this study
	Strain or plasmida	Relevant characteristicsb
	Strain
	P. putida KT2440	Wild-type
	P. putida KT2440 (ΔlhgO)	P. putida KT2440 with a deletion of the lhgO gene
	P. putida KT2440 (ΔcsiRΔlhgO)	P. putida KT2440 with deletions of the csiR gene and lhgO gene
	P. putida KT2440 (ΔcsiRΔcsiDΔlhgO)	P. putida KT2440 with deletions of the csiR gene, csiD gene, and lhgO gene
	P. putida KT2440 (ΔlhgO)-pME6032	P. putida KT2440 (ΔlhgO) harboring the empty plasmid pME6032
	P. putida KT2440 (ΔlhgO)-pME6032-lhgO	P. putida KT2440 (ΔlhgO) harboring the plasmid pME6032-lhgO
	P. putida KT2440 (ΔcsiRΔlhgO)-pME6032	P. putida KT2440 (ΔcsiRΔlhgO) harboring the empty plasmid pME6032
	P. putida KT2440 (ΔcsiRΔlhgO)-pME6032-F2-lhgR-F1-lhgO	P. putida KT2440 (ΔcsiRΔlhgO) harboring the plasmid pME6032-F2-lhgR-F1-lhgO
	P. putida KT2440 (ΔcsiRΔcsiDΔlhgO)-pME6032	P. putida KT2440 (ΔcsiRΔcsiDΔlhgO) harboring the empty plasmid pME6032
	P. putida KT2440 (ΔcsiRΔcsiDΔlhgO)-pME6032-F2-lhgR-F1-lhgO	P. putida KT2440 (ΔcsiRΔcsiDΔlhgO) harboring the plasmid pME6032-F2-lhgR-F1-lhgO
	E. coli DH5α	F– φ80lacZ∆M15 ∆(lacZYA-argF)U169 deoR recA1 endA1 hsdR17(rK–, mK+) phoA supE44 λ– thi-1 gyrA96 relA1
	E. coli BL21(DE3)	F– ompT hsdSB(rB- mB-) gal(λ c I 857 ind1 Sam7 nin5 lacUV5-T7gene1) dcm (DE3)
	E. coli BL21(DE3)-LhgR	E. coli BL21(DE3) harboring the expression plasmid pETDuet-lhgR
	E. coli BL21(DE3)-LHGFR0N0C	E. coli BL21(DE3) harboring the expression plasmid pETDuet-LHGFR0N0C
	E. coli BL21(DE3)-LHGFR0N1C	E. coli BL21(DE3) harboring the expression plasmid pETDuet-LHGFR0N1C
	E. coli BL21(DE3)-LHGFR0N2C	E. coli BL21(DE3) harboring the expression plasmid pETDuet-LHGFR0N2C
	E. coli BL21(DE3)-LHGFR0N3C	E. coli BL21(DE3) harboring the expression plasmid pETDuet-LHGFR0N3C
	E. coli BL21(DE3)-LHGFR0N4C	E. coli BL21(DE3) harboring the expression plasmid pETDuet-LHGFR0N4C
	E. coli BL21(DE3)-LHGFR0N5C	E. coli BL21(DE3) harboring the expression plasmid pETDuet-LHGFR0N5C
	E. coli BL21(DE3)-LHGFR0N6C	E. coli BL21(DE3) harboring the expression plasmid pETDuet-LHGFR0N6C
	E. coli BL21(DE3)-LHGFR0N7C	E. coli BL21(DE3) harboring the expression plasmid pETDuet-LHGFR0N7C
	E. coli BL21(DE3)-LHGFR0N8C	E. coli BL21(DE3) harboring the expression plasmid pETDuet-LHGFR0N8C
	E. coli BL21(DE3)-LHGFR0N9C	E. coli BL21(DE3) harboring the expression plasmid pETDuet-LHGFR0N9C
	E. coli BL21(DE3)-LHGFR0N10C	E. coli BL21(DE3) harboring the expression plasmid pETDuet-LHGFR0N10C
	E. coli BL21(DE3)-LHGFR0N11C	E. coli BL21(DE3) harboring the expression plasmid pETDuet-LHGFR0N11C
	E. coli BL21(DE3)-LHGFR0N12C	E. coli BL21(DE3) harboring the expression plasmid pETDuet-LHGFR0N12C
	E. coli BL21(DE3)-LHGFR0N13C	E. coli BL21(DE3) harboring the expression plasmid pETDuet-LHGFR0N13C
	E. coli BL21(DE3)-LHGFR0N14C	E. coli BL21(DE3) harboring the expression plasmid pETDuet-LHGFR0N14C
	E. coli BL21(DE3)-LHGFR0N15C	E. coli BL21(DE3) harboring the expression plasmid pETDuet-LHGFR0N15C
	E. coli BL21(DE3)-LHGFR1N0C	E. coli BL21(DE3) harboring the expression plasmid pETDuet-LHGFR1N0C
	E. coli BL21(DE3)-LHGFR1N1C	E. coli BL21(DE3) harboring the expression plasmid pETDuet-LHGFR1N1C
	E. coli BL21(DE3)-LHGFR1N2C	E. coli BL21(DE3) harboring the expression plasmid pETDuet-LHGFR1N2C
	E. coli BL21(DE3)-LHGFR1N3C	E. coli BL21(DE3) harboring the expression plasmid pETDuet-LHGFR1N3C
	E. coli BL21(DE3)-LHGFR1N4C	E. coli BL21(DE3) harboring the expression plasmid pETDuet-LHGFR1N4C
	E. coli BL21(DE3)-LHGFR1N5C	E. coli BL21(DE3) harboring the expression plasmid pETDuet-LHGFR1N5C
	E. coli BL21(DE3)-LHGFR1N6C	E. coli BL21(DE3) harboring the expression plasmid pETDuet-LHGFR1N6C
	E. coli BL21(DE3)-LHGFR1N7C	E. coli BL21(DE3) harboring the expression plasmid pETDuet-LHGFR1N7C
	E. coli BL21(DE3)-LHGFR2N0C	E. coli BL21(DE3) harboring the expression plasmid pETDuet-LHGFR2N0C
	E. coli BL21(DE3)-LHGFR2N1C	E. coli BL21(DE3) harboring the expression plasmid pETDuet-LHGFR2N1C
	E. coli BL21(DE3)-LHGFR2N2C	E. coli BL21(DE3) harboring the expression plasmid pETDuet-LHGFR2N2C
	E. coli BL21(DE3)-LHGFR2N3C	E. coli BL21(DE3) harboring the expression plasmid pETDuet-LHGFR2N3C
	E. coli BL21(DE3)-LHGFR2N4C	E. coli BL21(DE3) harboring the expression plasmid pETDuet-LHGFR2N4C
	E. coli BL21(DE3)-LHGFR2N5C	E. coli BL21(DE3) harboring the expression plasmid pETDuet-LHGFR2N5C
	E. coli BL21(DE3)-LHGFR2N6C	E. coli BL21(DE3) harboring the expression plasmid pETDuet-LHGFR2N6C
	E. coli BL21(DE3)-LHGFR2N7C	E. coli BL21(DE3) harboring the expression plasmid pETDuet-LHGFR2N7C
	E. coli BL21(DE3)-LHGFR3N0C	E. coli BL21(DE3) harboring the expression plasmid pETDuet-LHGFR3N0C
	E. coli BL21(DE3)-LHGFR3N1C	E. coli BL21(DE3) harboring the expression plasmid pETDuet-LHGFR3N1C
	E. coli BL21(DE3)-LHGFR3N2C	E. coli BL21(DE3) harboring the expression plasmid pETDuet-LHGFR3N2C
	E. coli BL21(DE3)-LHGFR3N3C	E. coli BL21(DE3) harboring the expression plasmid pETDuet-LHGFR3N3C
	E. coli BL21(DE3)-LHGFR3N4C	E. coli BL21(DE3) harboring the expression plasmid pETDuet-LHGFR3N4C
	E. coli BL21(DE3)-LHGFR3N5C	E. coli BL21(DE3) harboring the expression plasmid pETDuet-LHGFR3N5C
	E. coli BL21(DE3)-LHGFR3N6C	E. coli BL21(DE3) harboring the expression plasmid pETDuet-LHGFR3N6C
	E. coli BL21(DE3)-LHGFR3N7C	E. coli BL21(DE3) harboring the expression plasmid pETDuet-LHGFR3N7C
	E. coli BL21(DE3)-LHGFR4N0C	E. coli BL21(DE3) harboring the expression plasmid pETDuet-LHGFR4N0C
	E. coli BL21(DE3)-LHGFR4N1C	E. coli BL21(DE3) harboring the expression plasmid pETDuet-LHGFR4N1C
	E. coli BL21(DE3)-LHGFR4N2C	E. coli BL21(DE3) harboring the expression plasmid pETDuet-LHGFR4N2C
	E. coli BL21(DE3)-LHGFR4N3C	E. coli BL21(DE3) harboring the expression plasmid pETDuet-LHGFR4N3C
	E. coli BL21(DE3)-LHGFR4N4C	E. coli BL21(DE3) harboring the expression plasmid pETDuet-LHGFR4N4C
	E. coli BL21(DE3)-LHGFR4N5C	E. coli BL21(DE3) harboring the expression plasmid pETDuet-LHGFR4N5C
	E. coli BL21(DE3)-LHGFR4N6C	E. coli BL21(DE3) harboring the expression plasmid pETDuet-LHGFR4N6C
	E. coli BL21(DE3)-LHGFR4N7C	E. coli BL21(DE3) harboring the expression plasmid pETDuet-LHGFR4N7C
	E. coli BL21(DE3)-LHGFRG4-0N0C	E. coli BL21(DE3) harboring the expression plasmid pETDuet-LHGFRG4-0N0C
	E. coli BL21(DE3)-LHGFR0N0C-G4	E. coli BL21(DE3) harboring the expression plasmid pETDuet-LHGFR0N0C-G4
	E. coli BL21(DE3)-LHGFRG4-0N0C-G4	E. coli BL21(DE3) harboring the expression plasmid pETDuet-LHGFRG4-0N0C-G4
	E. coli BL21(DE3)-LHGFRKL-0N0C	E. coli BL21(DE3) harboring the expression plasmid pETDuet-LHGFRKL-0N0C
	E. coli BL21(DE3)-LHGFR0N0C-KL	E. coli BL21(DE3) harboring the expression plasmid pETDuet-LHGFR0N0C-KL
	E. coli BL21(DE3)-LHGFRKL-0N0C-KL	E. coli BL21(DE3) harboring the expression plasmid pETDuet-LHGFRKL-0N0C-KL
	E. coli BL21(DE3)-LHGFRG4-0N3C	E. coli BL21(DE3) harboring the expression plasmid pETDuet-LHGFRG4-0N3C
	E. coli BL21(DE3)-LHGFR0N3C-G4	E. coli BL21(DE3) harboring the expression plasmid pETDuet-LHGFR0N3C-G4
	E. coli BL21(DE3)-LHGFRG4-0N3C-G4	E. coli BL21(DE3) harboring the expression plasmid pETDuet-LHGFRG4-0N3C-G4
	E. coli BL21(DE3)-LHGFRKL-0N3C	E. coli BL21(DE3) harboring the expression plasmid pETDuet-LHGFRKL-0N3C
	E. coli BL21(DE3)-LHGFR0N3C-KL	E. coli BL21(DE3) harboring the expression plasmid pETDuet-LHGFR0N3C-KL
	E. coli BL21(DE3)-LHGFRKL-0N3C-KL	E. coli BL21(DE3) harboring the expression plasmid pETDuet-LHGFRKL-0N3C-KL
	E. coli BL21(DE3)-LHGFRG4-0N7C	E. coli BL21(DE3) harboring the expression plasmid pETDuet-LHGFRG4-0N7C
	E. coli BL21(DE3)-LHGFR0N7C-G4	E. coli BL21(DE3) harboring the expression plasmid pETDuet-LHGFR0N7C-G4
	E. coli BL21(DE3)-LHGFRG4-0N7C-G4	E. coli BL21(DE3) harboring the expression plasmid pETDuet-LHGFRG4-0N7C-G4
	E. coli BL21(DE3)-LHGFRKL-0N7C	E. coli BL21(DE3) harboring the expression plasmid pETDuet-LHGFRKL-0N7C
	E. coli BL21(DE3)-LHGFR0N7C-KL	E. coli BL21(DE3) harboring the expression plasmid pETDuet-LHGFR0N7C-KL
	E. coli BL21(DE3)-LHGFRKL-0N7C-KL	E. coli BL21(DE3) harboring the expression plasmid pETDuet-LHGFRKL-0N7C-KL
	E. coli MG1655	Wild-type
	E. coli MG1655(DE3)	E. coli MG1655 expressing T7 RNA polymerase
	E. coli MG1655(DE3) (ΔcsiD)	E. coli MG1655(DE3) with a deletion of the csiD gene
	E. coli MG1655(DE3) (ΔlhgO)	E. coli MG1655(DE3) with a deletion of the lhgO gene
	E. coli MG1655(DE3)-LHGFR0N3C	E. coli MG1655(DE3) harboring the expression plasmid pETDuet-LHGFR0N3C
	E. coli MG1655(DE3)-LHGFR0N7C	E. coli MG1655(DE3) harboring the expression plasmid pETDuet-LHGFR0N7C
	E. coli MG1655(DE3)-LHGFR3N7C	E. coli MG1655(DE3) harboring the expression plasmid pETDuet-LHGFR3N7C
	E. coli MG1655(DE3) (ΔcsiD)-LHGFR0N3C	E. coli MG1655(DE3) (ΔcsiD) harboring the expression plasmid pETDuet-LHGFR0N3C
	E. coli MG1655(DE3) (ΔcsiD)-LHGFR0N7C	E. coli MG1655(DE3) (ΔcsiD) harboring the expression plasmid pETDuet-LHGFR0N7C
	E. coli MG1655(DE3) (ΔcsiD)-LHGFR3N7C	E. coli MG1655(DE3) (ΔcsiD) harboring the expression plasmid pETDuet-LHGFR3N7C
	E. coli MG1655(DE3) (ΔlhgO)-LHGFR0N3C	E. coli MG1655(DE3) (ΔlhgO) harboring the expression plasmid pETDuet-LHGFR0N3C
	E. coli MG1655(DE3) (ΔlhgO)-LHGFR0N7C	E. coli MG1655(DE3) (ΔlhgO) harboring the expression plasmid pETDuet-LHGFR0N7C
	E. coli MG1655(DE3) (ΔlhgO)-LHGFR3N7C	E. coli MG1655(DE3) (ΔlhgO) harboring the expression plasmid pETDuet-LHGFR3N7C
	Plasmid
	pME6032	pVS1-p15A E. coli-Pseudomonas shuttle vector, lacIq-Ptac expression vector; Tcr
	pME6032-lhgO	pME6032 contained lhgO gene of P. putida W619
	pME6032-F2-lhgR-F1-lhgO	pME6032 contained F2-lhgR-F1-lhgO gene segment of P. putida W619 and the promoter Ptac was deleted
	pK18mobsacB	Suicide plasmid for gene knockout; Kmr
	pK18mobsacB-ΔlhgO	Partial lengths of lhgO were inserted into pK18mobsacB
	pK18mobsacB-ΔcsiR	Partial lengths of csiR were inserted into pK18mobsacB
	pK18mobsacB-ΔcsiD	Partial lengths of csiD were inserted into pK18mobsacB
	pETDuet-1	Vector for protein expression; Apr
	pETDuet-lhgR	pETDuet-1 contained lhgR gene of P. putida W619
	pETDuet-LHGFR0N0C	pETDuet-1 contained the gene of LHGFR0N0C
	pETDuet-LHGFR0N1C	pETDuet-1 contained the gene of LHGFR0N1C
	pETDuet-LHGFR0N2C	pETDuet-1 contained the gene of LHGFR0N2C
	pETDuet-LHGFR0N3C	pETDuet-1 contained the gene of LHGFR0N3C
	pETDuet-LHGFR0N4C	pETDuet-1 contained the gene of LHGFR0N4C
	pETDuet-LHGFR0N5C	pETDuet-1 contained the gene of LHGFR0N5C
	pETDuet-LHGFR0N6C	pETDuet-1 contained the gene of LHGFR0N6C
	pETDuet-LHGFR0N7C	pETDuet-1 contained the gene of LHGFR0N7C
	pETDuet-LHGFR0N8C	pETDuet-1 contained the gene of LHGFR0N8C
	pETDuet-LHGFR0N9C	pETDuet-1 contained the gene of LHGFR0N9C
	pETDuet-LHGFR0N10C	pETDuet-1 contained the gene of LHGFR0N10C
	pETDuet-LHGFR0N11C	pETDuet-1 contained the gene of LHGFR0N11C
	pETDuet-LHGFR0N12C	pETDuet-1 contained the gene of LHGFR0N12C
	pETDuet-LHGFR0N13C	pETDuet-1 contained the gene of LHGFR0N13C
	pETDuet-LHGFR0N14C	pETDuet-1 contained the gene of LHGFR0N14C
	pETDuet-LHGFR0N15C	pETDuet-1 contained the gene of LHGFR0N15C
	pETDuet-LHGFR1N0C	pETDuet-1 contained the gene of LHGFR1N0C
	pETDuet-LHGFR1N1C	pETDuet-1 contained the gene of LHGFR1N1C
	pETDuet-LHGFR1N2C	pETDuet-1 contained the gene of LHGFR1N2C
	pETDuet-LHGFR1N3C	pETDuet-1 contained the gene of LHGFR1N3C
	pETDuet-LHGFR1N4C	pETDuet-1 contained the gene of LHGFR1N4C
	pETDuet-LHGFR1N5C	pETDuet-1 contained the gene of LHGFR1N5C
	pETDuet-LHGFR1N6C	pETDuet-1 contained the gene of LHGFR1N6C
	pETDuet-LHGFR1N7C	pETDuet-1 contained the gene of LHGFR1N7C
	pETDuet-LHGFR2N0C	pETDuet-1 contained the gene of LHGFR2N0C
	pETDuet-LHGFR2N1C	pETDuet-1 contained the gene of LHGFR2N1C
	pETDuet-LHGFR2N2C	pETDuet-1 contained the gene of LHGFR2N2C
	pETDuet-LHGFR2N3C	pETDuet-1 contained the gene of LHGFR2N3C
	pETDuet-LHGFR2N4C	pETDuet-1 contained the gene of LHGFR2N4C
	pETDuet-LHGFR2N5C	pETDuet-1 contained the gene of LHGFR2N5C
	pETDuet-LHGFR2N6C	pETDuet-1 contained the gene of LHGFR2N6C
	pETDuet-LHGFR2N7C	pETDuet-1 contained the gene of LHGFR2N7C
	pETDuet-LHGFR3N0C	pETDuet-1 contained the gene of LHGFR3N0C
	pETDuet-LHGFR3N1C	pETDuet-1 contained the gene of LHGFR3N1C
	pETDuet-LHGFR3N2C	pETDuet-1 contained the gene of LHGFR3N2C
	pETDuet-LHGFR3N3C	pETDuet-1 contained the gene of LHGFR3N3C
	pETDuet-LHGFR3N4C	pETDuet-1 contained the gene of LHGFR3N4C
	pETDuet-LHGFR3N5C	pETDuet-1 contained the gene of LHGFR3N5C
	pETDuet-LHGFR3N6C	pETDuet-1 contained the gene of LHGFR3N6C
	pETDuet-LHGFR3N7C	pETDuet-1 contained the gene of LHGFR3N7C
	pETDuet-LHGFR4N0C	pETDuet-1 contained the gene of LHGFR4N0C
	pETDuet-LHGFR4N1C	pETDuet-1 contained the gene of LHGFR4N1C
	pETDuet-LHGFR4N2C	pETDuet-1 contained the gene of LHGFR4N2C
	pETDuet-LHGFR4N3C	pETDuet-1 contained the gene of LHGFR4N3C
	pETDuet-LHGFR4N4C	pETDuet-1 contained the gene of LHGFR4N4C
	pETDuet-LHGFR4N5C	pETDuet-1 contained the gene of LHGFR4N5C
	pETDuet-LHGFR4N6C	pETDuet-1 contained the gene of LHGFR4N6C
	pETDuet-LHGFR4N7C	pETDuet-1 contained the gene of LHGFR4N7C
	pETDuet-LHGFRG4-0N0C	pETDuet-1 contained the gene of LHGFRG4-0N0C
	pETDuet-LHGFR0N0C-G4	pETDuet-1 contained the gene of LHGFR0N0C-G4
	pETDuet-LHGFRG4-0N0C-G4	pETDuet-1 contained the gene of LHGFRG4-0N0C-G4
	pETDuet-LHGFRKL-0N0C	pETDuet-1 contained the gene of LHGFRKL-0N0C
	pETDuet-LHGFR0N0C-KL	pETDuet-1 contained the gene of LHGFR0N0C-KL
	pETDuet-LHGFRKL-0N0C-KL	pETDuet-1 contained the gene of LHGFRKL-0N0C-KL
	pETDuet-LHGFRG4-0N3C	pETDuet-1 contained the gene of LHGFRG4-0N3C
	pETDuet-LHGFR0N3C-G4	pETDuet-1 contained the gene of LHGFR0N3C-G4
	pETDuet-LHGFRG4-0N3C-G4	pETDuet-1 contained the gene of LHGFRG4-0N3C-G4
	pETDuet-LHGFRKL-0N3C	pETDuet-1 contained the gene of LHGFRKL-0N3C
	pETDuet-LHGFR0N3C-KL	pETDuet-1 contained the gene of LHGFR0N3C-KL
	pETDuet-LHGFRKL-0N3C-KL	pETDuet-1 contained the gene of LHGFRKL-0N3C-KL
	pETDuet-LHGFRG4-0N7C	pETDuet-1 contained the gene of LHGFRG4-0N7C
	pETDuet-LHGFR0N7C-G4	pETDuet-1 contained the gene of LHGFR0N7C-G4
	pETDuet-LHGFRG4-0N7C-G4	pETDuet-1 contained the gene of LHGFRG4-0N7C-G4
	pETDuet-LHGFRKL-0N7C	pETDuet-1 contained the gene of LHGFRKL-0N7C
	pETDuet-LHGFR0N7C-KL	pETDuet-1 contained the gene of LHGFR0N7C-KL
	pETDuet-LHGFRKL-0N7C-KL	pETDuet-1 contained the gene of LHGFRKL-0N7C-KL
	pcDNA3.1(+)	Vector for protein expression in human cells; Apr
	pcDNA3.1(+)-LHGFR0N3C	pcDNA3.1(+) contained kozak sequence and the gene of LHGFR0N3C
	pcDNA3.1(+)-LHGFR0N7C	pcDNA3.1(+) contained kozak sequence and the gene of LHGFR0N7C
	pcDNA3.1(+)-LHGFR3N7C	pcDNA3.1(+) contained kozak sequence and the gene of LHGFR3N7C
	pcDNA3.1(+)-mitochondria-LHGFR0N3C	pcDNA3.1(+) contained kozak sequence, mitochondrial targeting sequence, and the gene of LHGFR0N3C
	pcDNA3.1(+)-mitochondria-LHGFR0N7C	pcDNA3.1(+) contained kozak sequence, mitochondrial targeting sequence, and the gene of LHGFR0N7C
	pcDNA3.1(+)-mitochondria-LHGFR3N7C	pcDNA3.1(+) contained kozak sequence, mitochondrial targeting sequence, and the gene of LHGFR3N7C
	pcDNA3.1(+)-L2HGDH	pcDNA3.1(+) contained kozak sequence and the gene of L2HGDH
	pTKRED	Plasmid expressing λRed recombinase genes for gene knock out; Sper
	pCP20	Plasmid expressing Flp recombinase to remove kanamycin resistance cassette during gene knock out; Cmr
	pKD4	Template for amplification of the kanamycin resistance cassette; Kmr
	pEASY-Blunt	Vector for blunt-end cloning; Apr
	pEASY-Blunt-F1	pEASY-Blunt contained F1 fragment
	pEASY-Blunt-F2	pEASY-Blunt contained F2 fragment
	aG4 and KL indicate a flexible linker Gly-Gly-Gly-Gly-Ser-Gly-Gly and a rigid linker Lys-Leu-Tyr-Pro-Tyr-Asp-Val-Pro-Asp-Tyr-Ala, respectively, and they are added at the N-terminus or C-terminus of LhgR and its variants.
	bTcr, tetracycline resistant; Kmr, kanamycin resistant; Apr, ampicillin resistant; Sper, spectinomycin resistant; Cmr, chloramphenicol resistant.
