# Supplementary material for: An l-2-hydroxyglutarate biosensor based on specific transcriptional regulator LhgR
Source: Nat Commun. 2021 Jun 15;12:3619. doi: 10.1038/s41467-021-23723-7 (PMC8206213; doi:10.1038/s41467-021-23723-7)
Supplement: Supplementary file 3 — Supplementary Data 2 [file 41467_2021_23723_MOESM3_ESM.xls]

## Sheet: Sheet1
	Supplementary Data 2. Oligonucleotides used in this study
	Primer	Sequence(5’-3’)a	Useb
	Expression
	lhgO-F	AATTGAATTCATGACATACGACTACTGCA (EcoRI)	Amplification of lhgO in P. putida W619 (forward)
	lhgO-R	AATTGGTACCTCAGCTGGCCTTGAGGAT (KpnI)	Amplification of lhgO in P. putida W619 (reverse)
	F2-lhgR-F1-lhgO-F	AATTGAGCTCAAGTCTGCCTGACGCGGCC (SacI)	Amplification of F2-lhgR-F1-lhgO in P. putida W619 (forward)
	F2-lhgR-F1-lhgO-R	AATTGGATCCTCAGCTGGCCTTGAGGATCT (BamHI)	Amplification of F2-lhgR-F1-lhgO in P. putida W619 (reverse)
	lhgR-F	AATTGGATCCGATGCTAGAACTCCAGC (BamHI)	Amplification of lhgR in P. putida W619 (forward)
	lhgR-R	AATTAAGCTTTCAGTCGAGTGCAGGT (HindIII)	Amplification of lhgR in P. putida W619 (reverse)
	mTFP-F	AATTGGATCCGATGGTGAGCAAGGGCGAGGAGA (BamHI)	Amplification of mTFP (forward)
	mTFP-R	AATTGAGCTCCTTGTACAGCTCGTCCATGCCGT (SacI)	Amplification of mTFP (reverse)
	Venus-F	AATTGTCGACATGGTGAGTAAAGGCGAAGAACTGT (SalI)	Amplification of Venus (forward)
	Venus-R	AATTGCGGCCGCTTATTTATACAGTTCATCCATGCCC (NotI)	Amplification of Venus (reverse)
	lhgR-0N	CGAGCTGTACAAGGAGCTCATGCTAGAACTCCAGCGCCC	Amplification of LhgR0N (forward)
	lhgR-1N	CGAGCTGTACAAGGAGCTCCTAGAACTCCAGCGCCCCGA	Amplification of LhgR1N (forward)
	lhgR-2N	CGAGCTGTACAAGGAGCTCGAACTCCAGCGCCCCGACAC	Amplification of LhgR2N (forward)
	lhgR-3N	CGAGCTGTACAAGGAGCTCCTCCAGCGCCCCGACACTCT	Amplification of LhgR3N (forward)
	lhgR-4N	CGAGCTGTACAAGGAGCTCCAGCGCCCCGACACTCTGGT	Amplification of LhgR4N (forward)
	lhgR-0C	CTTTACTCACCATGTCGACGTCGAGTGCAGGTAGTTCTA	Amplification of LhgR0C (reverse)
	lhgR-1C	CTTTACTCACCATGTCGACGAGTGCAGGTAGTTCTATTT	Amplification of LhgR1C (reverse)
	lhgR-2C	CTTTACTCACCATGTCGACTGCAGGTAGTTCTATTTTCA	Amplification of LhgR2C (reverse)
	lhgR-3C	CTTTACTCACCATGTCGACAGGTAGTTCTATTTTCAGGC	Amplification of LhgR3C (reverse)
	lhgR-4C	CTTTACTCACCATGTCGACTAGTTCTATTTTCAGGCGTT	Amplification of LhgR4C (reverse)
	lhgR-5C	CTTTACTCACCATGTCGACTTCTATTTTCAGGCGTTTG	Amplification of LhgR5C (reverse)
	lhgR-6C	CTTTACTCACCATGTCGACTATTTTCAGGCGTTTGGCAG	Amplification of LhgR6C (reverse)
	lhgR-7C	CTTTACTCACCATGTCGACTTTCAGGCGTTTGGCAGAGG	Amplification of LhgR7C (reverse)
	lhgR-8C	CTTTACTCACCATGTCGACCAGGCGTTTGGCAGAGGCG	Amplification of LhgR8C (reverse)
	lhgR-9C	CTTTACTCACCATGTCGACGCGTTTGGCAGAGGCGCGCA	Amplification of LhgR9C (reverse)
	lhgR-10C	CTTTACTCACCATGTCGACTTTGGCAGAGGCGCGCAGA	Amplification of LhgR10C (reverse)
	lhgR-11C	CTTTACTCACCATGTCGACGGCAGAGGCGCGCAGATGCGCTTCG	Amplification of LhgR11C (reverse)
	lhgR-12C	CTTTACTCACCATGTCGACAGAGGCGCGCAGATGCGCT	Amplification of LhgR12C (reverse)
	lhgR-13C	CTTTACTCACCATGTCGACGGCGCGCAGATGCGCTTCG	Amplification of LhgR13C (reverse)
	lhgR-14C	CTTTACTCACCATGTCGACGCGCAGATGCGCTTCGGCAC	Amplification of LhgR14C (reverse)
	lhgR-15C	CTTTACTCACCATGTCGACCAGATGCGCTTCGGCACAC	Amplification of LhgR15C (reverse)
	G4-lhgR-0N	CGAGCTGTACAAGGAGCTCGGCGGAGGCGGAAGCGGCGGAATGCTAGAACTCCAGCGCCC	Amplification of G4SG2-LhgR0N (forward)
	KL-lhgR-0N	CGAGCTGTACAAGGAGCTCAAGCTGTATCCTTATGATGTTCCTGATTATGCAATGCTAGAACTCCAGCGCCC	Amplification of KLYPYDVPDYA-LhgR0N (forward)
	lhgR-0C-G4	CTTTACTCACCATGTCGACTCCGCCGCTTCCGCCTCCGCCGTCGAGTGCAGGTAGTTCTA	Amplification of LhgR0C-G4SG2 (reverse)
	lhgR-0C-KL	CTTTACTCACCATGTCGACTGCATAATCAGGAACATCATAAGGATACAGCTTGTCGAGTGCAGGTAGTTCTAT	Amplification of LhgR0C-KLYPYDVPDYA (reverse)
	lhgR-3C-G4	CTTTACTCACCATGTCGACTCCGCCGCTTCCGCCTCCGCCAGGTAGTTCTATTTTCAGGCGTTT	Amplification of LhgR3C-G4SG2 (reverse)
	lhgR-3C-KL	CTTTACTCACCATGTCGACTGCATAATCAGGAACATCATAAGGATACAGCTTAGGTAGTTCTATTTTCAGGCGTTTGG	Amplification of LhgR3C-KLYPYDVPDYA (reverse)
	lhgR-7C-G4	CTTTACTCACCATGTCGACTCCGCCGCTTCCGCCTCCGCCTTTCAGGCGTTTGGCAGAGGCGCGC	Amplification of LhgR7C-G4SG2 (reverse)
	lhgR-7C-KL	CTTTACTCACCATGTCGACTGCATAATCAGGAACATCATAAGGATACAGCTTTTTCAGGCGTTTGGCAGAGGCGCGCA	Amplification of LhgR7C-KLYPYDVPDYA (reverse)
	Expression inside mitochondria
	Mito-F:	AATTGCTAGCGCCACCATGCTATCACTGCGA	Amplification of mitochondrial targeting sequence (forward)
	Mito-R:	TCCTCGCCCTTGCTCACCATGAGTAGGTATCGCGATGAG	Amplification of mitochondrial targeting sequence (reverse)
	Mito-LHGFR-F:	GCTCATCGCGATACCTACTCATGGTGAGCAAGGGCGAG	Amplification of mitochondrial targeting sequence-LHGFR (forward)
	Mito-LHGFR-R:	AATTGCGGCCGCTTATTTATACAGTTCATCCA	Amplification of mitochondrial targeting sequence-LHGFR (reverse)
	Gene knockout in P. putida KT2440
	lhgO-uf	ATTGAATTCGGTGTACGATTTCATCATCATT (EcoRI)	Amplification of upstream homologous arm of lhgO (forward)
	lhgO-ur	CAGGTCGCTGGGGCTACCGACGATGTTGGGCT	Amplification of upstream homologous arm of lhgO (reverse)
	lhgO-df	CAACATCGTCGGTAGCCCCAGCGACCTGTTCC	Amplification of downstream homologous arm of lhgO (forward)
	lhgO-dr	AATAAGCTTTCAGCTGGCAGCCCTCTGGTTG (HindIII)	Amplification of downstream homologous arm of lhgO (reverse)
	csiR-uf	ATAGGATCCGATCTGATTGTGCCAAAGAA (BamHI)	Amplification of upstream homologous arm of csiR (forward)
	csiR-ur	TGTGGGCCCGCTCTCCAAGCACCTG	Amplification of upstream homologous arm of csiR (reverse)
	csiR-df	CAGGTGCTTGGAGAGCGGGCCCACA	Amplification of downstream homologous arm of csiR (forward)
	csiR-dr	ATAGAATTCCATGACCTGGATCAGTGCG (EcoRI)	Amplification of downstream homologous arm of csiR (reverse)
	csiD-uf	ATAGAATTCGATGAACGCCTTTACGCAGATCGAC (EcoRI)	Amplification of upstream homologous arm of csiD (forward)
	csiD-ur	CGAATACCGAATGGGATCGGGGTAATCAGCAT	Amplification of upstream homologous arm of csiD (reverse)
	csiD-df	TGATTACCCCGATCCCATTCGGTATTCGACAC	Amplification of downstream homologous arm of csiD (forward)
	csiD-dr	AATAAGCTTTTATTGACCGCGCTGGTACAGCGGC (HindIII)	Amplification of downstream homologous arm of csiD (reverse)
	Gene knockout in E. coli MG1655(DE3)
	csiD-F1	CAGGAGAACCGCCGAACTAT	Amplification of upstream homologous arm of csiD (forward)
	csiD-R1	ACTTCGAAGCAGCTCCAGCCTACACCATCAGAAGCGATCCTCTTATGA	Amplification of upstream homologous arm of csiD (reverse)
	csiD-F2	TCATAAGAGGATCGCTTCTGATGGTGTAGGCTGGAGCTGCTTCGAAGT	Amplification of kanamycin resistance cassette for replacing csiD (forward)
	csiD-R2	CTTTGCGCTTACTGATGCGTCTGATGGGAATTAGCCATGGTC	Amplification of kanamycin resistance cassette for replacing csiD (reverse)
	csiD-F3	GACCATGGCTAATTCCCATCAGACGCATCAGTAAGCGCAAAG	Amplification of downstream homologous arm of csiD (forward)
	csiD-R3	CATTTCGAGATCGGACGTGG	Amplification of downstream homologous arm of csiD (reverse)
	lhgO-F1	CCGAGTAAAAACGTCAGCAAAGATG	Amplification of upstream homologous arm of lhgO (forward)
	lhgO-R1	ACTTCGAAGCAGCTCCAGCCTACACCATCCGCTCAATTCCTTTGCGCT	Amplification of upstream homologous arm of lhgO (reverse)
	lhgO-F2	AGCGCAAAGGAATTGAGCGGATGGTGTAGGCTGGAGCTGCTTCGAAGT	Amplification of kanamycin resistance cassette for replacing lhgO (forward)
	lhgO-R2	AGGTTATTGATTAAATGCGGCGTGATGGGAATTAGCCATGGTC	Amplification of kanamycin resistance cassette for replacing lhgO (reverse)
	lhgO-F3	GACCATGGCTAATTCCCATCACGCCGCATTTAATCAATAACCT	Amplification of downstream homologous arm of lhgO (forward)
	lhgO-R3	TTTACCCTGTTCGAGGGTCATCAGG	Amplification of downstream homologous arm of lhgO (reverse)
	EMSAs
	F1-F	TACCCAGAGCTTGCTGCGAC	Amplification of DNA fragment F1 (forward)
	F1-R	GCAGGGGTACCTTGTGATTCTT	Amplification of DNA fragment F1 (reverse)
	F2-F	AAGTCTGCCTGACGCGG	Amplification of DNA fragment F2 (forward)
	F2-R	GGAAGCGATTGCCTAGTGG	Amplification of DNA fragment F2 (reverse)
	aRestriction sites are underlined, and the restriction enzymes are indicated in parentheses.
	bThe subscript indicates the number of amino acids truncated from the N- or C-terminus of LhgR.
