# Supplementary material for: An l-2-hydroxyglutarate biosensor based on specific transcriptional regulator LhgR
Source: Nat Commun. 2021 Jun 15;12:3619. doi: 10.1038/s41467-021-23723-7 (PMC8206213; doi:10.1038/s41467-021-23723-7)
Supplement: Supplementary file 8 — Source data [file 41467_2021_23723_MOESM8_ESM.xlsx]

## Sheet: Fig. 1a
The gene names and locus tags annotated in NCBI:
Escherichia coli K-12		SH07_17420 (csiD)	SH07_17425 (lhgO)	SH07_17430 (gdbD)	SH07_17435 (gabT)	SH07_17440 (gabP)	SH07_17445 (csiR)
Pseudomonas aeruginosa W60856	HV95_29325 (csiR)	HV95_29320 (csiD)	HV95_29315 (lhgO)	HV95_29310 (gabD)	HV95_29305 (gabT)	HV95_29300 (gabP)
Pseudomonas resinovorans NBRC 106553	PCA10_49710 (csiR)	PCA10_49700 (csiD)	PCA10_49690 (lhgO)	PCA10_49680 (gabD)	PCA10_49670 (gabT)
Pseudomonas fluorescens UK4		HZ99_03380 (csiD)	HZ99_03385 (lhgO)	HZ99_03390 (gabT)	HZ99_03395 (gabD)
Pseudomonas putida S12	RPPX_23660 (csiR)	RPPX_23655 (csiD)	RPPX_23650 (lhgO)	RPPX_23645 (gabP)
Pseudomonas putida KT2440	PP_2908 (csiR)	PP_2909 (csiD)	PP_2910 (lhgO)	PP_2911 (gabP)
Pseudomonas putida W619		PputW619_1596 (lhgR)	PputW619_1595 (lhgO)	PputW619_1594 (MFS transporter)

## Sheet: Fig. 1b
Time (h)	OD600 of DlhgO-pME6032-lhgO			OD600 of DlhgO-pME6032			Glutarate consumption of DlhgO-pME6032-lhgO			Glutarate consumption of DlhgO-pME6032
0	0.063	0.063	0.06	0.063	0.06	0.063	4.98461	5.12273	5.24427	5.1272	5.09479	5.17443
2	0.091	0.093	0.082	0.06	0.061	0.06	4.98091	5.09339	5.11916	5.08223	5.09068	5.16349
4	0.185	0.182	0.15	0.068	0.064	0.068	4.82872	4.94751	4.99803	5.0401	5.13616	5.16159
6	0.518	0.519	0.415	0.074	0.072	0.075	4.36113	4.48762	4.59804	5.01533	5.05349	5.16679
8	1.585	1.63	1.46	0.075	0.076	0.077	3.34917	3.41393	3.72801	5.07526	5.15841	5.05307
10	2.75	2.91	2.755	0.087	0.086	0.09	2.27783	2.2202	2.3476	5.05707	5.09764	5.16159
12	4.13	4.23	4.1	0.098	0.094	0.096	1.22282	1.08871	1.28289	5.08215	5.08241	5.15883
14	5.16	5.22	5.34	0.102	0.1	0.105	0.48774	0.59378	0.41638	5.07536	5.05534	5.07785
16	5.2	5.3	5.21	0.104	0.1	0.102	0.16631	0	0	5.07498	5.09898	5.09759
18	5.24	5.17	5.11	0.105	0.107	0.102	0	0	0	5.10967	5.09725	5.12386

## Sheet: Fig. 1c
Time (h)	OD600 of DlhgO-pME6032-lhgO			OD600 of DlhgO-pME6032			L-2-HG consumption of DlhgO-pME6032-lhgO			L-2-HG consumption of DlhgO-pME6032
0	0.074	0.075	0.073	0.074	0.072	0.073	4.61549	4.60801	4.6143	4.64288	4.61152	4.60658
2	0.142	0.14	0.137	0.133	0.13	0.131	4.5333	4.49273	4.59247	4.55283	4.65315	4.62515
4	0.215	0.219	0.225	0.179	0.172	0.176	4.40254	4.41072	4.52354	4.55101	4.55222	4.58552
6	0.35	0.34	0.325	0.215	0.201	0.211	4.33065	4.18101	4.3255	4.57213	4.58831	4.553
8	0.472	0.463	0.491	0.274	0.296	0.231	4.05763	4.06102	4.14689	4.61254	4.5452	4.51544
10	0.63	0.616	0.644	0.302	0.312	0.279	3.95062	3.91492	3.97441	4.5248	4.54796	4.60382
12	0.764	0.771	0.799	0.362	0.321	0.301	3.80575	3.82679	3.91128	4.59225	4.52401	4.59
14	0.886	0.924	0.918	0.342	0.301	0.302	3.77325	3.76267	3.78291	4.57852	4.52924	4.59054
16	0.938	0.956	0.946	0.322	0.318	0.311	3.76886	3.76703	3.77433	4.54871	4.50449	4.58054
18	0.942	0.946	0.952	0.324	0.317	0.315	3.71696	3.85281	3.73116	4.55018	4.55341	4.58509

## Sheet: Fig. 1e
	Glutarate					L-2-HG					D-2-HG
	DcsiRDlhgO-pME6032	DcsiRDcsiDDlhgO-pME6032	DcsiRDlhgO-pME6032-F2-lhgR-F1-lhgO	DcsiRDcsiDDlhgO-pME6032-F2-lhgR-F1-lhgO		DcsiRDlhgO-pME6032	DcsiRDcsiDDlhgO-pME6032	DcsiRDlhgO-pME6032-F2-lhgR-F1-lhgO	DcsiRDcsiDDlhgO-pME6032-F2-lhgR-F1-lhgO		DcsiRDlhgO-pME6032	DcsiRDcsiDDlhgO-pME6032	DcsiRDlhgO-pME6032-F2-lhgR-F1-lhgO	DcsiRDcsiDDlhgO-pME6032-F2-lhgR-F1-lhgO
	0.000709106	0.00147	0.02427	0.00105		0.000939897	0.00119	0.02241	0.02147		0.000705821	0.000942527	0.00172	0.0015
	0.000966471	0.000346921	0.01721	0.00154		0.00259	0.00104	0.0245	0.02016		0.000692758	0.00123	0.00142	0.000440417
	0.00113	0.000583303	0.01877	0.000417014		0.00106	0.00167	0.02829	0.02474		0.000709258	0.00189	0.000288294	0.00163

## Sheet: Fig. 2b
Standard Curve			Retention volume	mAU
Retention volume	Log Mol. Wt.		9.81384	598.94
18.09	1.13672		9.96973	597.65
15.38	1.63347		10.1256	596.68
14.39	1.87506		10.2815	596
12.87	2.19866		10.4374	595.54
10.67	2.64345		10.5933	595.15
9.53	2.82543		10.7492	594.86
			10.9051	594.55
			11.061	594.33
			11.2169	594.16
			11.3728	593.93
			11.5287	593.84
			11.6846	593.75
			11.8405	593.74
			11.9963	593.75
			12.1522	593.89
			12.3081	594.14
			12.464	594.3
			12.6199	594.39
			12.7758	594.38
			12.9317	594.45
			13.0876	594.6
			13.2435	594.72
			13.3994	594.72
			13.5553	594.72
			13.7112	594.77
			13.8671	594.92
			14.0229	595.35
			14.1789	597.55
			14.3347	624.42
			14.4906	749.86
			14.6465	874.54
			14.8024	899.8
			14.9583	847.78
			15.1142	762.39
			15.2701	693.93
			15.426	652.66
			15.5819	629.27
			15.7378	614.84
			15.8937	606.1
			16.0496	601.06
			16.2055	598.29
			16.3614	596.83
			16.5172	596.04
			16.6731	595.57
			16.829	595.31
			16.9849	595.09
			17.1408	594.95
			17.2967	594.8
			17.4526	594.71
			17.6085	594.67
			17.7644	594.62
			17.9203	594.72
			18.0762	594.78
			18.2321	594.68

## Sheet: Fig. 3b
L-2-HG concentration	Emission ratio of 528/485
0.01	1.91548	1.89535	1.88671
0.1	1.88225	1.87007	1.85541
0.2	1.87658	1.89849	1.88088
1	1.91865	1.93979	1.94391
2	1.96707	1.95064	1.98275
10	2.05289	2.03761	2.02507
20	2.04904	2.05673	2.06167
100	2.04962	2.07543	2.04961
1000	2.07665	2.09068	2.0837

## Sheet: Fig. 3c
	0	1	2	3	4
0	11.4717	4.18175	4.62694	7.84889	6.86969
1	22.2098	7.83951	8.32513	7.72749	8.27045
2	27.4773	6.29554	6.50156	6.45198	6.50942
3	56.6214	3.23267	2.60608	5.82207	3.11227
4	56.7062	3.8867	2.96159	0.839613	3.30006
5	56.9293	0.992756	1.35622	0.612001	1.03533
6	55.4111	2.95606	1.75849	2.80146	3.02663
7	58.4022	2.29977	2.43822	0.938104	2.76772
8	20.9241
9	2.51307
10	0.67899
11	1.15522
12	1.99698
13	0.4744
14	2.44825
15	1.12776

## Sheet: Fig. 3d
0N0C	0N1C	0N2C	0N3C	0N4C	0N5C	0N6C	0N7C	0N8C	0N9C	0N10C	0N11C	0N12C	0N13C	0N14C	0N15C
11.0957	21.8292	27.3452	56.0767	59.0243	53.8595	54.2505	60.022	22.524	2.17764	2.38075	2.02323	1.36466	0.49357	4.05535	1.59697
11.8462	23.7503	27.4344	56.4371	52.8199	59.8777	56.5107	59.2839	19.0064	2.84851	2.72984	0.72613	1.58591	0.73827	1.28457	1.29632
11.4731	21.0499	27.6524	55.8723	58.2743	57.0506	55.4721	61.8108	21.2418	3.29993	1.28665	0.7163	3.04037	0.19136	2.00483	0.48999

## Sheet: Fig. 3e
Control	Oxaloacetate	Citrate	Isocitrate	2-KG	Succinate	Fumarate	Cis-aconitate	L-Malate	Pyruvate	L-Lysine	Glutarate	5-Aminovalerate	D-Lactate	L-Lactate	D-2-HG	L-2-HG
1.40325	1.3879	1.34358	1.34834	1.34948	1.35665	1.37841	1.35783	1.35435	1.36635	1.37692	1.39484	1.40286	1.39548	1.39737	1.4562	2.0582
1.40848	1.4027	1.39707	1.42627	1.38455	1.38881	1.37353	1.38289	1.37306	1.36139	1.38164	1.39887	1.39735	1.39478	1.41235	1.44114	2.05185
1.39653	1.37941	1.39148	1.4104	1.38065	1.4025	1.39944	1.3936	1.37321	1.38566	1.39352	1.40391	1.40788	1.39469	1.41039	1.42615	2.05909

## Sheet: Fig. 3f
Control	Oxaloacetate	Citrate	Isocitrate	2-KG	Succinate	Fumarate	Cis-aconitate	L-Malate	Pyruvate	L-Lysine	Glutarate	5-Aminovalerate	D-Lactate	L-Lactate	D-2-HG	L-2-HG
1.67706	1.67085	1.66529	1.69838	1.70093	1.71792	1.69478	1.7035	1.65396	1.66703	1.69166	1.71024	1.70318	1.7153	1.74795	1.98393	2.5923
1.67165	1.67076	1.67213	1.72257	1.69317	1.72412	1.71016	1.72181	1.68727	1.6731	1.70135	1.70984	1.69014	1.69285	1.73853	1.99405	2.61323
1.68353	1.67985	1.69706	1.71604	1.72759	1.72606	1.71431	1.73756	1.72331	1.70899	1.70972	1.71732	1.7015	1.68552	1.74109	1.97974	2.62735

[truncated: 97 more sheets: Fig. 3g, Fig. 3h, Fig. 4a, Fig. 4b, Fig. 4c, Fig. 4d, Fig. 4e, Fig. 4f, Fig. 4g, Fig. 4h, Fig. 4i, Fig. 4j, Fig. 4k, Fig. 4l, Fig. 5a, Fig. 5b, Fig. 5c, Fig. 5d, Fig. 5e, Fig. 5f …]
